# Supplementary material for: Co-Doped Porous Carbon/Carbon Nanotube Heterostructures Derived from ZIF-L@ZIF-67 for Efficient Microwave Absorption
Source: Molecules. 2024 May 21;29(11):2426. doi: 10.3390/molecules29112426 (PMC11173442; doi:10.3390/molecules29112426)
Supplement: Supplementary file 1 [file molecules-29-02426-s001.zip]

Archive with 1 entries (1 files):
- molecules-2985960-supplementary.pdf
